# Supplementary material for: Significance of Tumor–Stroma Ratio (TSR) in Predicting Outcomes of Malignant Tumors
Source: Medicina (Kaunas). 2023 Jul 6;59(7):1258. doi: 10.3390/medicina59071258 (PMC10384099; doi:10.3390/medicina59071258)
Supplement: Supplementary file 1 [file medicina-59-01258-s001.zip]

Archive with 1 entries (1 files):
- medicina-2408321-SI.pdf
